# Supplementary material for: The Anesthesiologist's Perspective Regarding Non-intubated Thoracic Surgery: A Scoping Review
Source: Front Surg. 2022 Apr 4;9:868287. doi: 10.3389/fsurg.2022.868287 (PMC9013756; doi:10.3389/fsurg.2022.868287)
Supplement: Supplementary file 1 [file Table_1.xlsx]

## Sheet: Foglio1
Database	search strategy
Scopus	nonintubated thoracic surgery' OR (nonintubated AND thoracic AND ('surgery'/exp OR surgery))
Embase	nonintubated thoracic surgery' OR (nonintubated AND thoracic AND ('surgery'/exp OR surgery))
Pubmed	"nonintubated"[All Fields] AND ("thoracic surgical procedures"[MeSH Terms] OR ("thoracic"[All Fields] AND "surgical"[All Fields] AND "procedures"[All Fields]) OR "thoracic surgical procedures"[All Fields] OR ("thoracic"[All Fields] AND "surgery"[All Fields]) OR "thoracic surgery"[All Fields] OR "thoracic surgery"[MeSH Terms] OR ("thoracic"[All Fields] AND "surgery"[All Fields]))
clinicaltrials	'nonintubated thoracic surgery' OR (nonintubated AND thoracic AND ('surgery'/exp OR surgery))
